# Supplementary material for: Etiology, Outcomes, and Complications of Total Hip Arthroplasty in Younger Patients: A Nationwide Big Data Analysis
Source: J Clin Med. 2024 Aug 2;13(15):4535. doi: 10.3390/jcm13154535 (PMC11313375; doi:10.3390/jcm13154535)
Supplement: Supplementary file 1 [file jcm-13-04535-s001.zip]

Archive with 1 entries (1 files):
- jcm-3103834-supplementary.pdf
